# Supplementary material for: Evaluation of phenotypic and genotypic methods for detecting KPC variants
Source: Antimicrob Agents Chemother. 2025 Apr 3;69(5):e00082-25. doi: 10.1128/aac.00082-25 (PMC12057356; doi:10.1128/aac.00082-25)
Supplement: Table S2 — Results of antibiotic susceptibility tests performed by the disk diffusion method with representative beta-lactams and used for PCA analysis. [file aac.00082-25-s0002.xlsx]

## Sheet: Feuil1
Supplementary Table 2 : Results of antibiotic susceptibility tests performed by the disk diffusion method with representative beta-lactams and used for PCA analysis
			Position of mutation in enzyme structure					Inhibition zone diameter (mm)								Phenotypic profile
Isolate/ variant	H274Y	Mutation	Omega-loop 164-179	Loop 238–243	Loop 267–275	Other site		AMX	AMX/CLAV	PTZ	CTX	CAZ	ETP	IMI	MERO
KPC-2								6	9	6	11	15	20	18	19	Ancestral KPC
KPC-3	+							6	9	6	10	6	24	20	22	Ancestral KPC
KPC-44		ins261_AVYTRAPNKDDKHSE				+		6	6	18	16	6	35	32	35	KPC-Like
KPC-50	+	ins_275_EAV			+			6	6	11	12	6	32	26	28	KPC-Like
KPC-41	+	ins_267_PNK			+			6	6	13	11	6	34	28	32	KPC-Like
KPC-29	+	ins269_KDD			+			6	9	17	17	6	35	28	33	KPC-Like
KPC-59		G89D				+		6	6	6	13	14	27	27	24	KPC-Like
KPC-45		T93K				+		6	6	6	12	19	27	26	25	KPC-Like
KPC-6		V240G		+		+		6	6	6	6	6	28	26	26	KPC-Like
KPC-11		P104L				+		6	11	6	12	9	26	26	24	KPC-Like
KPC-27	+	W105R				+		6	6	20	18	11	35	33	35	KPC-Like
KPC-60		A118T				+		6	6	6	16	21	28	27	25	KPC-Like
KPC-36	+	D163E				+		6	6	6	12	6	27	25	24	KPC-Like
KPC-49	+	R164S	+					6	10	18	16	6	33	29	32	KPC-Like
KPC-12		L169M	+					6	6	11	14	17	32	30	32	KPC-Like
KPC-17		F207L				+		6	6	6	6	16	27	24	23	KPC-Like
KPC-09	+	V240A		+		+		6	6	6	6	6	28	26	26	KPC-Like
KPC-63	+	Y241S		+		+		6	10	16	22	6	35	33	35	KPC-Like
KPC-42		T254A				+		6	6	6	13	18	26	26	25	KPC-Like
KPC-7	+	M49I				+		6	6	6	13	6	29	26	26	KPC-Like
KPC-54		A62S				+		6	6	6	13	17	27	26	25	KPC-Like
KPC-96		Y241N		+		+		6	6	10	17	6	31	30	30	KPC-Like
KPC-116		S171F	+					6	6	9	14	10	29	27	27	KPC-Like
KPC-16		P202S F207L				+		6	6	6	6	14	26	25	24	KPC-Like
KPC-37		W165R F207L	+					6	6	6	14	16	25	23	24	KPC-Like
KPC-28	+	del_242-243_GT		+				6	35	33	35	6	35	35	35	ESBL-Like
KPC 14		del_242-243_GT		+				6	35	35	35	6	35	35	35	ESBL-Like
KPC-81		del1731I	+					6	18	35	35	6	35	35	35	ESBL-Like
KPC-61	+	S171P	+					6	13	28	29	6	35	35	35	ESBL-Like
KPC-35		L169P	+					6	35	35	35	6	35	35	35	ESBL-Like
KPC-88		D176Y	+					6	11	21	27	6	35	35	35	ESBL-Like
C1 non clinical	+	del165-175_WELELNSAIPG	+					34	31	35	35	9	35	35	35	Ceftazidimase
C6 non clinical		del168-171_ELNS	+					35	35	35	35	6	35	35	35	Ceftazidimase
C7 non clinical		del168-169_EL	+					25	35	27	40	9	42	35	40	Ceftazidimase
KPC-52		D179Y ins_262_V	+			+		35	35	35	35	6	35	35	35	Ceftazidimase
KPC-77		R164P	+					29	35	35	35	6	35	35	35	Ceftazidimase
KPC-31	+	D179Y	+					24	31	29	33	6	37	35	35	Ceftazidimase
KPC-33		D179Y	+					25	34	31	32	6	35	35	35	Ceftazidimase
KPC-32	+	T243M D179Y	+	+				31	32	35	35	6	35	35	35	Ceftazidimase
KPC-48		L169P A172T	+					18	34	32	31	6	35	35	35	Ceftazidimase
KPC-21		W105R				+		6	6	22	17	24	35	34	35	Mixed
KPC-46	+	L169P	+					11	35	35	35	6	35	35	35	Mixed
KPC-72		A172D	+					6	12	23	20	6	39	35	37	Mixed
KPC-55		Y264N				+		6	6	11	24	26	33	30	30	Mixed
KPC-22		W105G F207L				+		6	6	8	21	31	32	29	31	Mixed
