# Supplementary material for: Evaluation of phenotypic and genotypic methods for detecting KPC variants
Source: Antimicrob Agents Chemother. 2025 Apr 3;69(5):e00082-25. doi: 10.1128/aac.00082-25 (PMC12057356; doi:10.1128/aac.00082-25)
Supplement: Table S3 — Results of the phenotypic and genotypic tests on 45 KPC beta-lactamase variants, including the ancestral variants KPC-2 and KPC-3. [file aac.00082-25-s0003.xlsx]

## Sheet: Feuil1
Supplementary Table 3 : Results of the phenotypic and genotypic tests on 45 KPC beta-lactamase variants, including the ancestral variants KPC-2 and KPC-3
Isolate/variant	H274Y	Mutation	Molecular tests		LFIAs			Enzymatic methods					Selective chromogenic media			Phenotypic profile
			Xpert Carba-R assay	BioFire Filmarray	RESIST-5 O.K.N.V.I	NG-Test CARBA 5		BETA CARBA TEST	RAPIDEC CARBA NP	BETA LACTA TEST			ChromID CARBA SMART	ChromID ESBL	Chromatic Super CAZ/AVI
E. coli TOP10			-	-	-	-		-	-	-			-	-	-	Wild type
E. coli ATCC25922			-	-	-	-		-	-	-			-	-	-	Wild type
KPC-2			+	+	+	+		+	+	+			+	+	-	Ancestral KPC
KPC-3	+		+	+	+	+		+	+	+			+	+	-	Ancestral KPC
KPC-44		ins261_AVYTRAPNKDDKHSE	+	+	+	+		+	-	+			+	+	+	KPC-Like
KPC-50	+	ins_275_EAV	+	+	+	+		+	+	+			+	+	+	KPC-Like
KPC-41	+	ins_267_PNK	+	+	+	+		-	-	+			+	+	+	KPC-Like
KPC-29	+	ins269_KDD	+	+	+	+		+	-	+			+	+	+	KPC-Like
KPC-59		G89D	+	+	+	+		+	+	+			+	+	-	KPC-Like
KPC-45		T93K	+	+	+	+		+	+	+			+	+	-	KPC-Like
KPC-6		V240G	+	+	+	+		+	+	+			+	+	-	KPC-Like
KPC-11		P104L	+	+	+	+		-	-	+			+	+	-	KPC-Like
KPC-27	+	W105R	+	+	+	+		+	+	+			+	+	-	KPC-Like
KPC-60		A118T	+	+	+	+		+	+	+			+	+	-	KPC-Like
KPC-36	+	D163E	+	+	+	+		+	+	+			+	+	-	KPC-Like
KPC-49	+	R164S	+	+	+	+		-	-	+			+	+	+	KPC-Like
KPC-12		L169M	+	+	+	+		+	+	+			+	+	-	KPC-Like
KPC-17		F207L	+	+	+	+		+	+	+			+	+	-	KPC-Like
KPC-09	+	V240A	+	+	+	+		+	+	+			+	+	-	KPC-Like
KPC-63	+	Y241S	+	+	+	+		+	-	+			+	+	+	KPC-Like
KPC-42		T254A	+	+	+	+		+	+	+			+	+	-	KPC-Like
KPC-7	+	M49I	+	+	+	+		+	+	+			+	+	-	KPC-Like
KPC-54		A62S	+	+	+	+		+	+	+			+	+	-	KPC-Like
KPC-96		Y241N	+	+	+	+		+	-	+			+	+	+	KPC-Like
KPC-116		S171F	+	+	+	+		+	+	+			+	+	-	KPC-Like
KPC-16		P202S F207L	+	+	+	+		+	+	+			+	+	-	KPC-Like
KPC-37		W165R F207L	+	+	+	-		+	+	+			+	+	-	KPC-Like
KPC-28	+	del_242-243_GT	+	+	+	+		-	-	+			-	+	+	ESBL-Like
KPC 14		del_242-243_GT	+	+	+	+		-	-	+			-	+	+	ESBL-Like
KPC-81		del1731I	+	+	+	+		-	-	+			-	+	+	ESBL-Like
KPC-35		L169P	+	+	+	+		-	-	+			-	+	+	ESBL-Like
KPC-61	+	S171P	+	+	+	+		-	-	+			-	+	+	ESBL-Like
KPC-88		D176Y	+	+	+	+		-	-	+			-	+	+	ESBL-Like
C1 non clinical		del165-175_WELELNSAIPG	+	+	-	-		-	-	-			-	-	+	Ceftazidimase
C6 non clinical	+	del168-171_ELNS	+	+	+	+		-	-	-			-	-	+	Ceftazidimase
C7 non clinical		del168-169_EL	+	+	+	+		-	-	-			-	-	-	Ceftazidimase
KPC-52		D179Y ins_262_V	+	+	+	+		-	-	-			-	-	+	Ceftazidimase
KPC-77		R164P	+	+	-	-		-	-	-			-	-	+	Ceftazidimase
KPC-31	+	D179Y	+	+	-	-	-	-	-	-	-	-	-	-	+	Ceftazidimase
KPC-33		D179Y	+	+	-	-		-	-	-			-	-	+	Ceftazidimase
KPC-32	+	T243M D179Y	+	+	-	-		-	-	-			-	-	+	Ceftazidimase
KPC-48		L169P A172T	+	+	+	+		-	-	-			-	-	+	Ceftazidimase
KPC-21		W105R	+	+	+	+		+	+	+			+	+	-	Mixed
KPC-46	+	L169P	+	+	+	+		-	-	+			-	-	+	Mixed
KPC-72		A172D	+	+	+	+		-	-	+			+	+	+	Mixed
KPC-55		Y264N	+	+	+	+		+	+	+			+	+	-	Mixed
KPC-22		W105G F207L	+	+	+	+		+	+	+			+	+	-	Mixed
